# Supplementary material for: Dopamine-Mediated Graphene Bridging Hexagonal Boron Nitride for Large-Scale Composite Films with Enhanced Thermal Conductivity and Electrical Insulation
Source: Nanomaterials (Basel). 2023 Mar 29;13(7):1210. doi: 10.3390/nano13071210 (PMC10097086; doi:10.3390/nano13071210)
Supplement: Supplementary file 1 [file nanomaterials-13-01210-s001.zip]

Archive with 1 entries (1 files):
- nanomaterials-2261575-supplementary.pdf
